# Supplementary material for: Exploring the Antiparasitic Activity of Tris-1,3,4-Thiadiazoles against Toxoplasma gondii-Infected Mice
Source: Molecules. 2022 Mar 30;27(7):2246. doi: 10.3390/molecules27072246 (PMC9000608; doi:10.3390/molecules27072246)
Supplement: Supplementary file 1 [file molecules-27-02246-s001.zip]

Archive with 1 entries (1 files):
- molecules-1644659-supplementary.pdf
